# Supplementary material for: Modelling extensions for multi-location studies in environmental epidemiology
Source: Stat Methods Med Res. 2025 Feb 5;34(3):615–29. doi: 10.1177/09622802241313284 (PMC11951449; doi:10.1177/09622802241313284)
Supplement: sj-zip-1-smm-10.1177_09622802241313284 - Supplemental material for Modelling extensions for multi-location studies in environmental epidemiology [file sj-zip-1-smm-10.1177_09622802241313284.zip]

Archive with 37 entries (34 files):
- RiskExtrapolation-main/
- RiskExtrapolation-main/.gitattributes
- RiskExtrapolation-main/.gitignore
- RiskExtrapolation-main/00_DownloadData.R
- RiskExtrapolation-main/11_Packages.R
- RiskExtrapolation-main/12_Parameters.R
- RiskExtrapolation-main/13_PrepData.R
- RiskExtrapolation-main/21_LocationAgeSpecific.R
- RiskExtrapolation-main/22_Demographic.R
- RiskExtrapolation-main/23_Vulnerability.R
- RiskExtrapolation-main/24_MetaRegression.R
- RiskExtrapolation-main/25_Spatialisation.R
- RiskExtrapolation-main/26_Prediction.R
- RiskExtrapolation-main/27_AgeStandardisation.R
- RiskExtrapolation-main/28_Uncertainty.R
- RiskExtrapolation-main/31_ValidationModels.R
- RiskExtrapolation-main/32_Comparison.R
- RiskExtrapolation-main/A1_DataDesc.R
- RiskExtrapolation-main/A2_ModelSelection.R
- RiskExtrapolation-main/A3_Spatialisation_supp.R
- RiskExtrapolation-main/A4_AlternativePC.R
- RiskExtrapolation-main/LICENSE
- RiskExtrapolation-main/README.md
- RiskExtrapolation-main/RiskExtrapolation.Rproj
- RiskExtrapolation-main/data/
- RiskExtrapolation-main/data/italymap.dbf
- RiskExtrapolation-main/data/italymap.prj
- RiskExtrapolation-main/data/italymap.shp
- RiskExtrapolation-main/data/italymap.shx
- RiskExtrapolation-main/data/metadata_age.csv.gz
- RiskExtrapolation-main/data/metadata_spatial.csv.gz
- RiskExtrapolation-main/data/mortality.csv.gz
- RiskExtrapolation-main/data/tmean.csv.gz
- RiskExtrapolation-main/figures/
- RiskExtrapolation-main/figures/FigS1_npcSelect.pdf
- RiskExtrapolation-main/figures/FigS2_variogram.pdf
- RiskExtrapolation-main/figures/TableS1_citydesc.txt
