# Supplementary material for: Modelling extensions for multi-location studies in environmental epidemiology
Source: Stat Methods Med Res. 2025 Feb 5;34(3):615–29. doi: 10.1177/09622802241313284 (PMC11951449; doi:10.1177/09622802241313284)
Supplement: sj-zip-1-smm-10.1177_09622802241313284 - Supplemental material for Modelling extensions for multi-location studies in environmental epidemiology [file sj-zip-1-smm-10.1177_09622802241313284.zip › RiskExtrapolation-main/11_Packages.R]

################################################################################
#
#   Risk Extrapolation project
#   
#   Packages
#
################################################################################

#------------------------
# Packages
#------------------------

#----- Data management
library(sf) # GIS functions
library(doParallel) # To parallelize
library(doSNOW)
library(data.table) # Efficient tables and function `between`
library(dplyr) # data.frame management
library(terra) # For rasters
library(PHEindicatormethods) # Includes standard European population
library(Matrix) # For nearPD function
library(tidyr)
library(R.utils) # To read gz files

#----- Analysis
library(dlnm) # Functions to perform DLNM on first stage
library(splines) # For access to B-splines
library(mixmeta) # Second-stage meta-analysis
library(pls) # To create indices of vulnerability
library(gstat) # Kriging / IDW
library(MASS) # For multivariate normal in simulations

#----- Vizualization
library(viridis)
library(corrplot)
library(ggplot2)
library(scales)
library(scico)
library(patchwork)
library(ggdist)
library(fields)
library(tidyterra)
library(ggnewscale) # To have several fill scales on the same plot
library(ggforce) # For facet paginate
