# Supplementary material for: Modelling extensions for multi-location studies in environmental epidemiology
Source: Stat Methods Med Res. 2025 Feb 5;34(3):615–29. doi: 10.1177/09622802241313284 (PMC11951449; doi:10.1177/09622802241313284)
Supplement: sj-zip-1-smm-10.1177_09622802241313284 - Supplemental material for Modelling extensions for multi-location studies in environmental epidemiology [file sj-zip-1-smm-10.1177_09622802241313284.zip › RiskExtrapolation-main/A4_AlternativePC.R]

################################################################################
#
#  Appendix 3.
#  Alternative ways to construct composite indices of vulnerability
#
################################################################################

# Needs the metapred and metapred_obs object created
# Replace the "Compute PLS" (lines 20-30) part of the code in 23_Vulnerability.R

#---------------------
# PCA
#---------------------
# Unsupervised dimension reduction useful in any context

# Compute PCA
pcares <- prcomp(metapred_obs, center = TRUE, scale = TRUE)

# Extract PCs
comps <- scale(metapred, center = pcares$center, scale = pcares$scale) %*% 
  pcares$rotation

# Correlation with original metapredictors
coords <- t(apply(pcares$rotation, 1, "*", pcares$sdev))

#---------------------
# CCA
#---------------------
# Mostly useful when the response (ERF) is multidimensional

# Compute CCA
ccares <- cancor(metapred_obs, coefs_obs)

# Create new metavariables
comps <- scale(metapred, center = ccares$xcenter, scale = F) %*% ccares$xcoef
colnames(comps) <- sprintf("Comp%i", 1:ncol(metapred_obs))

# Correlation with original metapredictors
coords <- cor(metapred, comps)
