# Supplementary material for: Modelling extensions for multi-location studies in environmental epidemiology
Source: Stat Methods Med Res. 2025 Feb 5;34(3):615–29. doi: 10.1177/09622802241313284 (PMC11951449; doi:10.1177/09622802241313284)
Supplement: sj-zip-1-smm-10.1177_09622802241313284 - Supplemental material for Modelling extensions for multi-location studies in environmental epidemiology [file sj-zip-1-smm-10.1177_09622802241313284.zip › RiskExtrapolation-main/README.md]

# A new modelling framework for multi-location studies in environmental epidemiology
 
Fully reproducible code and data for the illustrative application in the paper *A new modelling framework for multi-location studies in environmental epidemiology*. 

Various components of the dataset are provided in the *data* subdirectory. All components are downloaded and pre-processed in the script `00_DownloadData.RData`. The only exception is *data/tmean.csv*, that was extracted using Python from ERA5Land. :warning: This script should not be executed, it is here mainly to document the data gathering process.

Excution of the code should start from *11_Packages.R*. 

1. Scripts *11_Packages.R* to *13_PrepData.R* setup the modelling and load data.

2. Scripts *21_LocationAgeSpecific.R* to *28_Uncertainty.R* implement each corresponding package (sub-section) in section 3 of the paper. Each one rely on previous ones, which means they should be ran in order.

3. Scripts *A1_DataDesc.R* to *A4_AlternativePC.R* provides additional results corresponding to the supplementary materials.

Finally, the *figures* subdirectory includes all Figures and Tables of the paper.
