# Supplementary material for: Modelling extensions for multi-location studies in environmental epidemiology
Source: Stat Methods Med Res. 2025 Feb 5;34(3):615–29. doi: 10.1177/09622802241313284 (PMC11951449; doi:10.1177/09622802241313284)
Supplement: sj-zip-1-smm-10.1177_09622802241313284 - Supplemental material for Modelling extensions for multi-location studies in environmental epidemiology [file sj-zip-1-smm-10.1177_09622802241313284.zip › RiskExtrapolation-main/figures/TableS1_citydesc.txt]

Eurostat code	Name	Region	Observed	Population	Mean temperature
IT001C	Rome	Centro	Yes	2,672,838	15.8
IT002C	Milan	Nord-ovest	Yes	3,897,850	13.0
IT003C	Naples	Sud	No	3,047,442	16.2
IT004C	Turin	Nord-ovest	No	879,331	12.1
IT005C	Palermo	Isole	No	670,213	16.6
IT006C	Genoa	Nord-ovest	Yes	594,860	12.9
IT007C	Florence	Centro	Yes	365,265	13.7
IT008C	Bari	Sud	No	319,627	16.9
IT009C	Bologna	Nord-est	No	377,318	14.3
IT010C	Catania	Isole	No	305,233	18.2
IT011C	Venise	Nord-est	Yes	265,285	14.3
IT012C	Verona	Nord-est	No	256,724	13.5
IT013C	Cremona	Nord-ovest	Yes	71,222	14.0
IT014C	Trento	Nord-est	Yes	112,731	9.1
IT015C	Trieste	Nord-est	No	205,534	12.4
IT016C	Perugia	Centro	Yes	159,824	13.6
IT017C	Ancona	Centro	Yes	100,772	15.6
IT018C	Pescara	Sud	Yes	119,500	15.1
IT019C	Campobasso	Sud	No	49,892	13.1
IT020C	Caserta	Sud	Yes	76,201	15.0
IT021C	Taranto	Sud	Yes	199,740	17.4
IT022C	Potenza	Sud	Yes	67,678	11.8
IT023C	Catanzaro	Sud	Yes	91,832	16.2
IT024C	Reggio Di Calabria	Sud	Yes	181,257	15.1
IT025C	Sassari	Isole	Yes	124,625	16.8
IT026C	Cagliari	Isole	No	156,363	17.3
IT027C	Padova	Nord-est	No	208,056	13.9
IT028C	Brescia	Nord-ovest	Yes	191,362	12.7
IT029C	Modena	Nord-est	No	180,668	14.0
IT030C	Foggia	Sud	No	151,992	16.4
IT031C	Salerno	Sud	No	134,788	15.8
IT032C	Piacenza	Nord-est	Yes	101,375	13.8
IT033C	Bolzano	Nord-est	Yes	104,326	8.9
IT034C	Udine	Nord-est	Yes	98,925	12.2
IT035C	La Spezia	Nord-ovest	Yes	93,062	14.8
IT036C	Lecce	Sud	No	91,773	17.6
IT037C	Barletta	Sud	Yes	94,127	16.6
IT038C	Pesaro	Centro	Yes	94,580	15.0
IT039C	Como	Nord-ovest	Yes	83,189	11.8
IT040C	Pisa	Centro	Yes	87,945	15.5
IT041C	Treviso	Nord-est	Yes	82,689	13.3
IT042C	Varese	Nord-ovest	Yes	80,460	12.0
IT043C	Asti	Nord-ovest	Yes	74,811	13.1
IT044C	Pavia	Nord-ovest	Yes	70,380	13.9
IT045C	Massa	Centro	Yes	68,875	13.0
IT046C	Cosenza	Sud	No	68,131	14.3
IT047C	Savona	Nord-ovest	Yes	60,784	13.2
IT048C	Matera	Sud	No	60,026	15.6
IT049C	Acireale	Isole	No	51,768	16.0
IT050C	Avellino	Sud	Yes	54,493	13.2
IT051C	Pordenone	Nord-est	Yes	51,067	13.1
IT052C	Lecco	Nord-ovest	Yes	47,404	10.0
IT053C	Altamura	Sud	Yes	69,760	14.7
IT054C	Bitonto	Sud	Yes	55,456	16.0
IT055C	Molfetta	Sud	Yes	59,782	16.7
IT056C	Battipaglia	Sud	No	50,611	16.4
IT057C	Bisceglie	Sud	Yes	54,855	16.6
IT058C	Carpi	Nord-est	Yes	68,800	14.3
IT059C	Cerignola	Sud	Yes	57,146	16.3
IT060C	Gela	Isole	Yes	75,040	18.0
IT061C	Bagheria	Isole	Yes	54,402	17.0
IT062C	Anzio	Centro	Yes	51,135	17.0
IT063C	Sassuolo	Nord-est	No	40,495	13.0
IT064C	Messina	Isole	Yes	242,396	16.8
IT065C	Prato	Centro	No	185,458	13.4
IT066C	Parma	Nord-est	Yes	179,624	13.7
IT067C	Livorno	Centro	Yes	157,938	15.4
IT068C	Reggio Nell'emilia	Nord-est	Yes	160,771	13.5
IT069C	Ravenna	Nord-est	No	151,010	15.0
IT070C	Ferrara	Nord-est	Yes	132,369	14.7
IT071C	Rimini	Nord-est	Yes	139,996	14.9
IT072C	Siracusa	Isole	No	121,505	18.2
IT073C	Bergamo	Nord-ovest	Yes	116,270	11.7
IT074C	Forlì	Nord-est	Yes	114,818	14.2
IT075C	Latina	Centro	No	118,094	16.4
IT076C	Vicenza	Nord-est	No	111,772	13.1
IT077C	Terni	Centro	Yes	109,317	13.1
IT078C	Novara	Nord-ovest	Yes	102,591	13.2
IT079C	Alessandria	Nord-ovest	No	91,567	13.1
IT080C	Arezzo	Centro	Yes	98,352	13.0
IT081C	Grosseto	Centro	Yes	80,030	15.7
IT082C	Brindisi	Sud	Yes	87,851	17.5
IT083C	Trapani	Isole	No	68,439	17.7
IT084C	Ragusa	Isole	Yes	71,276	16.9
IT085C	Andria	Sud	Yes	99,678	15.2
IT086C	Trani	Sud	Yes	55,693	16.5
IT087C	L'aquila	Sud	Yes	69,158	9.2
